# Supplementary material for: Uncultivated DPANN archaea are ubiquitous inhabitants of global oxygen-deficient zones with diverse metabolic potential
Source: mBio. 2024 Feb 21;15(3):e02918-23. doi: 10.1128/mbio.02918-23 (PMC10936187; doi:10.1128/mbio.02918-23)
Supplement: Information on MAGs and accession numbers — Names, NCBI accession numbers, completeness, contamination, size, and other information for each MAG. [file mbio.02918-23-s0002.xlsx]

## Sheet: DPANN-MAGs
Name	NCBI BioSample ID	origin	Domain	Phylum	CheckM completeness	CheckM contamination	GC	N50	Bases	Size in Mb	completeness-adjusted size	unique
Arabian10_MAG_15	SAMN34270165	Arabian Sea	Archaea	Nanoarchaeota	70.71	8.015	0.35	11172	557015	0.557015	0.787746	yes
Arabian10_MAG_65	SAMN34270220	Arabian Sea	Archaea	Undinarchaeota	55	6.613	0.412	2690	647041	0.647041	1.17644	yes
Arabian11_MAG_13	SAMN34270230	Arabian Sea	Archaea	Woesearchaeota	62.85	2.803	0.352	16509	626852	0.626852	0.997378	no
Arabian11_MAG_21	SAMN34270238	Arabian Sea	Archaea	Iainarchaeota	84.26	0.611	0.406	6127	988274	0.988274	1.17289	yes
Arabian11_MAG_25	SAMN34270242	Arabian Sea	Archaea	Nanoarchaeota	71.02	0	0.272	17943	546515	0.546515	0.769523	yes
Arabian11_MAG_39	SAMN34270257	Arabian Sea	Archaea	Woesearchaeota	78.91	4.672	0.339	11481	727150	0.72715	0.921493	yes
Arabian11_MAG_75	SAMN34270296	Arabian Sea	Archaea	Woesearchaeota	88.7	4.672	0.345	41287	1011550	1.01155	1.14042	yes
ETNP15_MAG_11	SAMN34270495	ETNP	Archaea	Woesearchaeota	60.69	0.934	0.469	4202	917713	0.917713	1.51213	no
ETNP15_MAG_2	SAMN34270503	ETNP	Archaea	Woesearchaeota	77.76	4.672	0.337	10596	754831	0.754831	0.970719	no
ETNP2_MAG_101	SAMN34270568	ETNP	Archaea	Woesearchaeota	89.01	6.074	0.337	25436	913700	0.9137	1.02651	no
ETNP2_MAG_76	SAMN34270644	ETNP	Archaea	Woesearchaeota	73.13	0	0.347	71086	769046	0.769046	1.05161	no
ETNP2_MAG_8	SAMN34270648	ETNP	Archaea	Woesearchaeota	67.75	0	0.361	16018	598194	0.598194	0.882943	no
ETNP2_MAG_86	SAMN34270655	ETNP	Archaea	Woesearchaeota	77.95	0	0.471	51291	1448477	1.44848	1.85821	yes
ETNP20_MAG_39	SAMN34270700	ETNP	Archaea	Pacearchaeota	64.71	1.078	0.282	9269	518948	0.518948	0.80196	no
ETNP3_MAG_14	SAMN34270713	ETNP	Archaea	Woesearchaeota	78.46	1.617	0.357	16367	896806	0.896806	1.14301	yes
ETNP3_MAG_24	SAMN34270724	ETNP	Archaea	Woesearchaeota	75.57	1.401	0.34	8279	671499	0.671499	0.888579	no
ETNP3_MAG_31	SAMN34270732	ETNP	Archaea	SpSt-1190	97.19	3.738	0.603	74772	3845586	3.84559	3.95677	yes
ETNP3_MAG_36	SAMN34270737	ETNP	Archaea	Woesearchaeota	72.66	5.367	0.372	11599	1303201	1.3032	1.79356	no
ETNP3_MAG_54	SAMN34270755	ETNP	Archaea	Woesearchaeota	77.02	0	0.468	155219	1166768	1.16677	1.51489	no
ETNP7_MAG_25	SAMN34270796	ETNP	Archaea	Woesearchaeota	76.4	1.006	0.338	10863	692525	0.692525	0.906446	no
ETNP7_MAG_33	SAMN34270805	ETNP	Archaea	Woesearchaeota	70.32	3.738	0.375	8392	1180836	1.18084	1.67923	yes
ETNP7_MAG_40	SAMN34270811	ETNP	Archaea	Woesearchaeota	84.03	3.738	0.345	64831	965786	0.965786	1.14933	no
ETNP7_MAG_5	SAMN34270821	ETNP	Archaea	Undinarchaeota	57.58	6.542	0.373	12654	649094	0.649094	1.12729	yes
ETNP7_MAG_50	SAMN34270822	ETNP	Archaea	Undinarchaeota	68.17	0	0.412	3283	490867	0.490867	0.720063	yes
ETNP7_MAG_72	SAMN34270846	ETNP	Archaea	Woesearchaeota	77.02	0	0.469	226341	1143409	1.14341	1.48456	no
ETNP7_MAG_89	SAMN34270864	ETNP	Archaea	Woesearchaeota	77.57	6.074	0.351	46738	1087311	1.08731	1.40172	yes
ETNP8_MAG_10	SAMN34270869	ETNP	Archaea	Woesearchaeota	77.02	0	0.469	208822	1173393	1.17339	1.52349	no
ETNP8_MAG_19	SAMN34270878	ETNP	Archaea	Woesearchaeota	71.92	2.336	0.359	12889	873385	0.873385	1.21438	no
ETNP8_MAG_25	SAMN34270885	ETNP	Archaea	SpSt-1190	94.39	3.738	0.604	21555	3717637	3.71764	3.93859	no
ETNP8_MAG_29	SAMN34270889	ETNP	Archaea	Woesearchaeota	60.99	5.607	0.373	6176	1004876	1.00488	1.64761	no
Fuchsman_MAG_23	SAMN34270978	ETNP	Archaea	Pacearchaeota	67.67	0	0.31	12815	701833	0.701833	1.03714	yes
Fuchsman_MAG_26	SAMN34270981	ETNP	Archaea	Woesearchaeota	82.8	0.934	0.344	6757	935836	0.935836	1.13024	yes
Fuchsman_MAG_61	SAMN34271019	ETNP	Archaea	Woesearchaeota	88.7	0.467	0.345	35187	1000957	1.00096	1.12847	yes
